# Supplementary material for: Trajectory Patterns of Macronutrient Intake and Their Associations with Obesity, Diabetes, and All-Cause Mortality: A Longitudinal Analysis over 25 Years
Source: Nutrients. 2024 Aug 5;16(15):2567. doi: 10.3390/nu16152567 (PMC11314385; doi:10.3390/nu16152567)
Supplement: Supplementary file 1 [file nutrients-16-02567-s001.zip]

Archive with 1 entries (1 files):
- nutrients-3061227-supplementary.pdf
